# Supplementary material for: Description of Lentistivalius philippinensis, a new species of flea (Siphonaptera, Pygiosyllomorpha, Stivaliidae), and new records of Ascodipterinae (Streblidae) on bats and other small mammals from Luzon, The Philippines
Source: Zookeys. 2013 Jan 18;(260):17–30. doi: 10.3897/zookeys.260.3971 (PMC3591773; doi:10.3897/zookeys.260.3971)
Supplement: XML Treatment for Ascodipteron speiserianum [file zookeys.260.3971-treatment1.xml]

<!DOCTYPE tp:taxon-treatment
  PUBLIC "-//TaxonX//DTD Taxonomic Treatment Publishing DTD v0 20100105//EN" "tax-treatment-NSO.dtd">
<tp:taxon-treatment xmlns:tp="http://www.plazi.org/taxpub"><tp:treatment-meta><mixed-citation publication-type="journal"><person-group><name><surname>Hastriter</surname><given-names>Michael W.</given-names></name><name><surname>Bush</surname><given-names>Sarah E.</given-names></name></person-group><article-title>Description of 
                        <italic>Lentistivalius philippinensis</italic>, a new species of flea (Siphonaptera, Pygiosyllomorpha, Stivaliidae), and new records of Ascodipterinae (Streblidae) on bats and other small mammals from Luzon, The Philippines
                </article-title><source>Zookeys</source><day>18</day><month>1</month><year>2013</year><volume>2013</volume><issue>260</issue><fpage>17</fpage><lpage>30</lpage><pub-id pub-id-type="doi">10.3897/zookeys.260.3971</pub-id></mixed-citation></tp:treatment-meta><tp:nomenclature><tp:taxon-name>
                            <tp:taxon-name-part taxon-name-part-type="genus">Ascodipteron</tp:taxon-name-part>
                            <tp:taxon-name-part taxon-name-part-type="species">speiserianum</tp:taxon-name-part>
                        <object-id xmlns:xlink="http://www.w3.org/1999/xlink" xlink:type="simple">http://species-id.net/wiki/Ascodipteron_speiserianum</object-id>
								</tp:taxon-name><tp:taxon-authority>Muir, 1912</tp:taxon-authority></tp:nomenclature><tp:treatment-sec sec-type="Material examined"><title>Material examined.</title><p>Philippines, Luzon Island, Aurora Province: Sitio Minoli, Municipality San Louis (<named-content xmlns:xlink="http://www.w3.org/1999/xlink" content-type="dwc:verbatimCoordinates" xlink:type="simple">15.680°N, 121.529°E</named-content>), elev. 520m, <italic><tp:taxon-name>Rhinolophus subrufus</tp:taxon-name></italic><!--PageBreak--><!--PageBreak--> K. Andersen (JAE2961), 13 VI 2009, K. Dittmar (1dealate ♀ w/o caudal disc, P-2661).</p></tp:treatment-sec><tp:treatment-sec sec-type="Remarks"><title>Remarks.</title><p>Only one <italic><tp:taxon-name>Ascodipteron speiserianum</tp:taxon-name></italic> was collected from the 19 <italic><tp:taxon-name>Rhinolophus subrufus</tp:taxon-name></italic> specimens that were examined. <italic><tp:taxon-name>Ascodipteron speiserianum</tp:taxon-name></italic> was documented in the Philippines in <xref ref-type="bibr" rid="B3">Hastriter (2007)</xref> from Rizal Province, Luzon from a “bat”. The site of attachments of <italic><tp:taxon-name>Ascodipteron speiserianum</tp:taxon-name></italic> is commonly at base and behind ear pinna (less commonly on the body) on species of the bat genus <italic><tp:taxon-name>Miniopteru</tp:taxon-name></italic>s Bonaparte. Its presence on <italic><tp:taxon-name>Rhinolophus subrufus</tp:taxon-name></italic> represents a new host record.</p></tp:treatment-sec><ref-list><ref id="B3"><mixed-citation xmlns:xlink="http://www.w3.org/1999/xlink" xlink:type="simple"><person-group><name name-style="western"><surname>Hastriter</surname><given-names>MW</given-names></name></person-group> (<year>2007</year>)<article-title> A review of Ascodipterinae (Diptera: Streblidae) of the Oriental and Australasian regions with a description of three new species of <italic>Ascodipteron</italic> Adensamer and a key to the subfamily.</article-title><source>Zootaxa, </source><volume>1636</volume>: <fpage>1</fpage>-<lpage>32</lpage>.</mixed-citation></ref></ref-list></tp:taxon-treatment>
