# Supplementary material for: Description of Lentistivalius philippinensis, a new species of flea (Siphonaptera, Pygiosyllomorpha, Stivaliidae), and new records of Ascodipterinae (Streblidae) on bats and other small mammals from Luzon, The Philippines
Source: Zookeys. 2013 Jan 18;(260):17–30. doi: 10.3897/zookeys.260.3971 (PMC3591773; doi:10.3897/zookeys.260.3971)
Supplement: XML Treatment for Maabella stomalata [file zookeys.260.3971-treatment2.xml]

<!DOCTYPE tp:taxon-treatment
  PUBLIC "-//TaxonX//DTD Taxonomic Treatment Publishing DTD v0 20100105//EN" "tax-treatment-NSO.dtd">
<tp:taxon-treatment xmlns:tp="http://www.plazi.org/taxpub"><tp:treatment-meta><mixed-citation publication-type="journal"><person-group><name><surname>Hastriter</surname><given-names>Michael W.</given-names></name><name><surname>Bush</surname><given-names>Sarah E.</given-names></name></person-group><article-title>Description of 
                        <italic>Lentistivalius philippinensis</italic>, a new species of flea (Siphonaptera, Pygiosyllomorpha, Stivaliidae), and new records of Ascodipterinae (Streblidae) on bats and other small mammals from Luzon, The Philippines
                </article-title><source>Zookeys</source><day>18</day><month>1</month><year>2013</year><volume>2013</volume><issue>260</issue><fpage>17</fpage><lpage>30</lpage><pub-id pub-id-type="doi">10.3897/zookeys.260.3971</pub-id></mixed-citation></tp:treatment-meta><tp:nomenclature><tp:taxon-name>
                            <tp:taxon-name-part taxon-name-part-type="genus">Maabella</tp:taxon-name-part>
                            <tp:taxon-name-part taxon-name-part-type="species">stomalata</tp:taxon-name-part>
                        <object-id xmlns:xlink="http://www.w3.org/1999/xlink" xlink:type="simple">http://species-id.net/wiki/Maabella_stomalata</object-id>
								</tp:taxon-name><tp:taxon-authority>Hastriter &amp; Bush, 2006</tp:taxon-authority></tp:nomenclature><tp:treatment-sec sec-type="Material examined"><title>Material examined.</title><p>Philippines, Luzon Island, Cagayan Province: Mt. Cagua 2, Magrafil Barangay (<named-content xmlns:xlink="http://www.w3.org/1999/xlink" content-type="dwc:verbatimCoordinates" xlink:type="simple">18.236°N, 122.104°E</named-content>), elev. 680m, <italic><tp:taxon-name>Rhinolophus inops</tp:taxon-name></italic> K. Anderson (JAC093), 20 VII 2011, S. Villa and S. Knutie, (1 dealate ♀ w/o caudal disc, P4631); same data except <italic><tp:taxon-name>Rhinolophus inops</tp:taxon-name></italic> (JAC094) (1dealate ♀ with caudal disc, P4632); same data except <italic><tp:taxon-name>Rhinolophus inops</tp:taxon-name></italic> (JAC096) (1 dealate ♀ w/o caudal disc and 1 dealate ♀ with caudal disc, P4640); and same data except <italic><tp:taxon-name>Rhinolophus inops</tp:taxon-name></italic> (JAC097) (1dealate ♀ with caudal disc, 2 dealate ♀♀ w/o caudal discs, P4636).</p></tp:treatment-sec><tp:treatment-sec sec-type="Remarks"><title>Remarks.</title><p><italic><tp:taxon-name>Maabella</tp:taxon-name></italic> is a widespread monotypic genus. <xref ref-type="bibr" rid="B4">Hastriter and Bush (2006)</xref> described <italic><tp:taxon-name>Maabella stomalata</tp:taxon-name></italic> from China and Vietnam with records from <italic><tp:taxon-name>Rhinolophus affinis</tp:taxon-name></italic> Horsfield, <italic><tp:taxon-name>Rhinolophus macrotis</tp:taxon-name></italic> Blyth, and <italic><tp:taxon-name>Rhinolophus paradoxalophus</tp:taxon-name></italic> (Bourret). Subsequently <xref ref-type="bibr" rid="B3">Hastriter (2007)</xref> documented a <italic><tp:taxon-name>Maabella stomalata</tp:taxon-name></italic> in Borneo, Java, Moluccas, Malaysia, Myanmar, Papua New Guinea, Philippine Islands, and West Papua and cited the additional bat host species of <italic><tp:taxon-name>Rhinolophus acuminatus</tp:taxon-name></italic> Peters, <italic><tp:taxon-name>Rhinolophus euryotis</tp:taxon-name></italic> Temminck, <italic><tp:taxon-name>Rhinolophus megaphyllus</tp:taxon-name></italic> Gray, <italic><tp:taxon-name>Rhinolophus rufus</tp:taxon-name></italic> Eydoux and Gervais, <italic><tp:taxon-name>Hipposideros calcuratus</tp:taxon-name></italic> (Dobson), <italic><tp:taxon-name>Hipposideros cervinus</tp:taxon-name></italic> (Gould), and <italic><tp:taxon-name>Rousettus amplexicaudatus</tp:taxon-name></italic> (E. Geoffroy). Although our study does not expand the distribution of <italic><tp:taxon-name>Maabella</tp:taxon-name></italic>, <italic><tp:taxon-name>Rhinolophus inops</tp:taxon-name></italic> represents a new host record. Members of the bat family <tp:taxon-name>Rhinolophidae</tp:taxon-name> are the preferred hosts of <italic><tp:taxon-name>Maabella stomalata</tp:taxon-name></italic>. Its occurrence on <italic><tp:taxon-name>Rousettus amplexicaudatus</tp:taxon-name></italic> is probably an accidental association. The site of penetration of neosomes has commonly been found on the leading edge of the wing and over the joints of the front part of the wings (Hastriter, 2007). Our specimens were also found over wing bones and joints (<xref ref-type="fig" rid="F2">Figs 2–3</xref>) with occasional specimens in the skin or “patagia” of the wings unassociated with bones. Locations over the bones/joints of the wing might be an adaptation of <italic><tp:taxon-name>Maabella</tp:taxon-name></italic> to prevent suffocation by the host’s skin from blocking the spiracles that protrude through the host’s thin skin via the caudal disc. The underlying wing bones are also more open to surface air when wings are folded during rest/sleep. Note in <xref ref-type="fig" rid="F2">Figs 2</xref> and <xref ref-type="fig" rid="F2">3</xref> that the neosomes within the cysts lay horizontal to the surface. <italic><tp:taxon-name>Ascodipteron</tp:taxon-name></italic> species that occupy body tissues penetrate deeper and arrange themselves (<italic>in situ</italic>) perpendicular to the skin surface (not horizontal).</p><fig id="F2" position="float" orientation="portrait"><label>Figures 2–3.</label><caption><p>Cysts containing neosomes of <italic><tp:taxon-name>Maabella stomalata</tp:taxon-name></italic>. <bold>2</bold> Cyst located on dorsal surface directly over wing digit number five of <italic><tp:taxon-name>Rhinolophus</tp:taxon-name></italic> sp. (species undetermined) <bold>3</bold> Cyst located on dorsal surface directly over the radius-ulna/thumb joint of <italic><tp:taxon-name>Rhinolophus inops</tp:taxon-name></italic>. Arrow depicts caudal disc (spiracle breathing structure) protruding through the skin.</p></caption><graphic xmlns:xlink="http://www.w3.org/1999/xlink" xlink:href="ZooKeys-260-017-g002.jpg" position="float" orientation="portrait" xlink:type="simple"/></fig><fig id="F3" position="float" orientation="portrait"><label>Figures 4–7.</label><caption><p><italic><tp:taxon-name>Lentistivalius philippinensis</tp:taxon-name></italic> sp. n. (P2316) <bold>4</bold> Overview, male holotype <bold>5</bold> Thorax <bold>6</bold> Head, pronotum, forecoxa <bold>7</bold> Abdominal tergites. (Scale: Fig. <bold>4</bold> = 100 µ; Figs <bold>5–7</bold> = 200µ).</p></caption><graphic xmlns:xlink="http://www.w3.org/1999/xlink" xlink:href="ZooKeys-260-017-g003.jpg" position="float" orientation="portrait" xlink:type="simple"/></fig><!--PageBreak--></tp:treatment-sec><ref-list><ref id="B4"><mixed-citation xmlns:xlink="http://www.w3.org/1999/xlink" xlink:type="simple"><person-group><name name-style="western"><surname>Hastriter</surname><given-names>MW</given-names></name><name name-style="western"><surname>Bush</surname><given-names>SE</given-names></name></person-group> (<year>2006</year>)<article-title> <italic>Maabella</italic> gen. nov. (Streblidae: Ascodipterinae) from Guangxi Province, China and Vietnam with notes on preservation of Ascodipterinae.</article-title><source>Zootaxa, </source><volume>1176</volume>: <fpage>27</fpage>-<lpage>40</lpage>. doi: <ext-link ext-link-type="uri" xlink:href="http://dx.doi.org/10.4289/0013-8797-112.2.214" xlink:type="simple">10.4289/0013-8797-112.2.214</ext-link></mixed-citation></ref><ref id="B3"><mixed-citation xmlns:xlink="http://www.w3.org/1999/xlink" xlink:type="simple"><person-group><name name-style="western"><surname>Hastriter</surname><given-names>MW</given-names></name></person-group> (<year>2007</year>)<article-title> A review of Ascodipterinae (Diptera: Streblidae) of the Oriental and Australasian regions with a description of three new species of <italic>Ascodipteron</italic> Adensamer and a key to the subfamily.</article-title><source>Zootaxa, </source><volume>1636</volume>: <fpage>1</fpage>-<lpage>32</lpage>.</mixed-citation></ref></ref-list></tp:taxon-treatment>
