# Supplementary material for: Description of Lentistivalius philippinensis, a new species of flea (Siphonaptera, Pygiosyllomorpha, Stivaliidae), and new records of Ascodipterinae (Streblidae) on bats and other small mammals from Luzon, The Philippines
Source: Zookeys. 2013 Jan 18;(260):17–30. doi: 10.3897/zookeys.260.3971 (PMC3591773; doi:10.3897/zookeys.260.3971)
Supplement: XML Treatment for Thaumapsylla breviceps orientalis [file zookeys.260.3971-treatment3.xml]

<!DOCTYPE tp:taxon-treatment
  PUBLIC "-//TaxonX//DTD Taxonomic Treatment Publishing DTD v0 20100105//EN" "tax-treatment-NSO.dtd">
<tp:taxon-treatment xmlns:tp="http://www.plazi.org/taxpub"><tp:treatment-meta><mixed-citation publication-type="journal"><person-group><name><surname>Hastriter</surname><given-names>Michael W.</given-names></name><name><surname>Bush</surname><given-names>Sarah E.</given-names></name></person-group><article-title>Description of 
                        <italic>Lentistivalius philippinensis</italic>, a new species of flea (Siphonaptera, Pygiosyllomorpha, Stivaliidae), and new records of Ascodipterinae (Streblidae) on bats and other small mammals from Luzon, The Philippines
                </article-title><source>Zookeys</source><day>18</day><month>1</month><year>2013</year><volume>2013</volume><issue>260</issue><fpage>17</fpage><lpage>30</lpage><pub-id pub-id-type="doi">10.3897/zookeys.260.3971</pub-id></mixed-citation></tp:treatment-meta><tp:nomenclature><tp:taxon-name>
                            <tp:taxon-name-part taxon-name-part-type="genus">Thaumapsylla</tp:taxon-name-part>
                            <tp:taxon-name-part taxon-name-part-type="species">breviceps</tp:taxon-name-part>
                            <tp:taxon-name-part taxon-name-part-type="subspecies">orientalis</tp:taxon-name-part>
                        <object-id xmlns:xlink="http://www.w3.org/1999/xlink" xlink:type="simple">http://species-id.net/wiki/Thaumapsylla_breviceps_orientalis</object-id>
								</tp:taxon-name><tp:taxon-authority>Smit, 1954</tp:taxon-authority></tp:nomenclature><tp:treatment-sec sec-type="Material examined"><title>Material examined.</title><p>Philippines, Luzon Island, Aurora Province: Sitio Minoli, Municipality San Louis (<named-content xmlns:xlink="http://www.w3.org/1999/xlink" content-type="dwc:verbatimCoordinates" xlink:type="simple">15.680°N, 121.529°E</named-content>), elev. 520m, <italic><tp:taxon-name>Eonycteris robusta</tp:taxon-name></italic> Miller (JAE2944), 12 VI 2009, K. Dittmar, (1♂, P2650); same except <italic><tp:taxon-name>Eonycteris spelaea</tp:taxon-name></italic> Dobson (JAE3021), 16 VI 2009 (1♀, P2766); same except <italic><tp:taxon-name>Eonycteris spelaea</tp:taxon-name></italic> (JAE3023) (1♀, P2770); same except <italic><tp:taxon-name>Rousettus amplexicaudatus</tp:taxon-name></italic> (JAE3027) (1♀, P2775); same except <italic><tp:taxon-name>Eonycteris spelaea</tp:taxon-name></italic> (JAE3040) (1♂, P2779); Luzon Island, Ilocos Norte Province, Adams village, Mt. Pao, (<named-content xmlns:xlink="http://www.w3.org/1999/xlink" content-type="dwc:verbatimCoordinates" xlink:type="simple">18.438°N, 120.878°E</named-content>), elev. 750m, <italic><tp:taxon-name>Rousettus amplexicaudatus</tp:taxon-name></italic> (NCA049), 22 VI 2011, S. Villa, (2♀♀, P4196); Luzon Island, Ilocos Norte Province, Adams village, Mt. Cabacan, (<named-content xmlns:xlink="http://www.w3.org/1999/xlink" content-type="dwc:verbatimCoordinates" xlink:type="simple">18.449°N, 120.894°E</named-content>), elev. 475m, <italic><tp:taxon-name>Rousettus amplexicaudatus</tp:taxon-name></italic> (NCA125), 30 VI 2011, S. Villa, (1♀, P4318); Luzon Island, Cagayan Province, Barangay Magrafil (closest city Gonzaga), Mt. Cagua, (<named-content xmlns:xlink="http://www.w3.org/1999/xlink" content-type="dwc:verbatimCoordinates" xlink:type="simple">18.219°N, 122.111°E</named-content>), elev. 780m, <italic><tp:taxon-name>Rousettus amplexicaudatus</tp:taxon-name></italic> (JAC036), 11 VII 2011, S. Villa and S. Knutie, (1♂, P4496).</p></tp:treatment-sec><tp:treatment-sec sec-type="Remarks"><title>Remarks.</title><p>The two populations of <italic><tp:taxon-name>Thaumapsylla breviceps</tp:taxon-name></italic> are recognized (<italic><tp:taxon-name>Thaumapsylla breviceps breviceps</tp:taxon-name></italic> Rothschild, 1907 and <italic><tp:taxon-name>Thaumapsylla breviceps orientalis</tp:taxon-name></italic> Smit, 1954). The nominate species is found in southern portions of Africa and the other in the Oriental and Australasian regions. <xref ref-type="bibr" rid="B1">Beaucournu and Kock (1994)</xref> provide a distributions map of <italic><tp:taxon-name>Thaumapsylla breviceps orientalis</tp:taxon-name></italic>. There has been some controversy regarding the validity of <italic><tp:taxon-name>Thaumapsylla breviceps orientalis</tp:taxon-name></italic>. <xref ref-type="bibr" rid="B9">Smit (1954)</xref> erected <italic><tp:taxon-name>Thaumapsylla breviceps orientalis</tp:taxon-name></italic> after studying material from both geographical regions and reported only one distinguishing character in males: the presence of a convex margin along the apex of the basimere in the nominate subspecies vs. a slight concavity along the margin in the other subspecies. He found no differences in females from the respective regions and considered them indistinguishable. All three males examined in our study present a distinct concavity in the apex of the basimere. <!--PageBreak-->Females are identified based only on geographic distribution. Material reported by <xref ref-type="bibr" rid="B5">Hastriter and Bush (2010)</xref> as “<italic><tp:taxon-name>Thaumapsylla breviceps</tp:taxon-name></italic> Rothschild”, belong to <italic><tp:taxon-name>Thaumapsylla breviceps orientalis</tp:taxon-name></italic> Smit, 1954. These two subspecies parasitize fruit bats of the genus <italic><tp:taxon-name>Rousettus</tp:taxon-name></italic> in both regions. Although <italic><tp:taxon-name>Thaumapsylla breviceps orientalis</tp:taxon-name></italic> was found on four <italic><tp:taxon-name>Rousettus</tp:taxon-name></italic> and four <italic><tp:taxon-name>Eonycteris</tp:taxon-name></italic> bats, the prevalence of this flea was highest on <italic><tp:taxon-name>Rousettus</tp:taxon-name></italic> bats. Of 11 <italic><tp:taxon-name>Rousettus</tp:taxon-name></italic> specimens examined, 36% harbored this flea, whereas only 18% of the 22 specimens of <italic><tp:taxon-name>Eonycteris</tp:taxon-name></italic> were infested.</p><p>None of the three species on which <italic><tp:taxon-name>Thaumapsylla breviceps orientalis</tp:taxon-name></italic> occurred represent new host records.</p></tp:treatment-sec><ref-list><ref id="B1"><mixed-citation xmlns:xlink="http://www.w3.org/1999/xlink" xlink:type="simple"><person-group><name name-style="western"><surname>Beaucournu</surname><given-names>J-C</given-names></name><name name-style="western"><surname>Kock</surname><given-names>D</given-names></name></person-group> (<year>1994</year>)<article-title> Notes sur les Ischnopsyllidae de la Région Oriental, II. Stations inédites et description d’une espèce nouvelle du genre <italic>Lagaropsylla</italic> Jordan &amp; Rothschild 1921 (Insecta:Siphonaptera).</article-title><source>Senckenbergiana biologica, </source><volume>73</volume>: <fpage>65</fpage>-<lpage>75</lpage>.</mixed-citation></ref><ref id="B9"><mixed-citation xmlns:xlink="http://www.w3.org/1999/xlink" xlink:type="simple"><person-group><name name-style="western"><surname>Smit</surname><given-names>FGAM</given-names></name></person-group> (<year>1954</year>)<article-title> New bat fleas (Siphonaptera: Ischnopsyllidae).</article-title><source>Parasitology, </source><volume>44</volume>: <fpage>144</fpage>-<lpage>156</lpage>. doi: <ext-link ext-link-type="uri" xlink:href="http://dx.doi.org/10.1017/S0031182000018850" xlink:type="simple">10.1017/S0031182000018850</ext-link></mixed-citation></ref><ref id="B5"><mixed-citation xmlns:xlink="http://www.w3.org/1999/xlink" xlink:type="simple"><person-group><name name-style="western"><surname>Hastriter</surname><given-names>MW</given-names></name><name name-style="western"><surname>Bush</surname><given-names>SE</given-names></name></person-group> (<year>2010</year>)<article-title> Notes and new records of fleas (Insecta: Siphonaptera) from birds and mammals collected in southern China.</article-title><source>Proceedings of the Entomological Society of Washington, </source><volume>112</volume>: <fpage>214</fpage>-<lpage>228</lpage>.</mixed-citation></ref></ref-list></tp:taxon-treatment>
