# Supplementary material for: Description of Lentistivalius philippinensis, a new species of flea (Siphonaptera, Pygiosyllomorpha, Stivaliidae), and new records of Ascodipterinae (Streblidae) on bats and other small mammals from Luzon, The Philippines
Source: Zookeys. 2013 Jan 18;(260):17–30. doi: 10.3897/zookeys.260.3971 (PMC3591773; doi:10.3897/zookeys.260.3971)
Supplement: XML Treatment for Thaumapsylla longiforceps [file zookeys.260.3971-treatment4.xml]

<!DOCTYPE tp:taxon-treatment
  PUBLIC "-//TaxonX//DTD Taxonomic Treatment Publishing DTD v0 20100105//EN" "tax-treatment-NSO.dtd">
<tp:taxon-treatment xmlns:tp="http://www.plazi.org/taxpub"><tp:treatment-meta><mixed-citation publication-type="journal"><person-group><name><surname>Hastriter</surname><given-names>Michael W.</given-names></name><name><surname>Bush</surname><given-names>Sarah E.</given-names></name></person-group><article-title>Description of 
                        <italic>Lentistivalius philippinensis</italic>, a new species of flea (Siphonaptera, Pygiosyllomorpha, Stivaliidae), and new records of Ascodipterinae (Streblidae) on bats and other small mammals from Luzon, The Philippines
                </article-title><source>Zookeys</source><day>18</day><month>1</month><year>2013</year><volume>2013</volume><issue>260</issue><fpage>17</fpage><lpage>30</lpage><pub-id pub-id-type="doi">10.3897/zookeys.260.3971</pub-id></mixed-citation></tp:treatment-meta><tp:nomenclature><tp:taxon-name>
                            <tp:taxon-name-part taxon-name-part-type="genus">Thaumapsylla</tp:taxon-name-part>
                            <tp:taxon-name-part taxon-name-part-type="species">longiforceps</tp:taxon-name-part>
                        <object-id xmlns:xlink="http://www.w3.org/1999/xlink" xlink:type="simple">http://species-id.net/wiki/Thaumapsylla_longiforceps</object-id>
								</tp:taxon-name><tp:taxon-authority>Traub, 1951</tp:taxon-authority></tp:nomenclature><tp:treatment-sec sec-type="Material examined"><title>Material examined.</title><p>Philippines, Luzon Island, Ilocos Norte Province, Adams village, Mt. Pao, (<named-content xmlns:xlink="http://www.w3.org/1999/xlink" content-type="dwc:verbatimCoordinates" xlink:type="simple">18.438°N, 120.878°E</named-content>), elev. 750m, <italic><tp:taxon-name>Eonycteris robusta</tp:taxon-name></italic> (NCA055), 23 VI 2011, S. Villa, (1♂, P4222); Luzon Island, Ilocos Norte Province, Adams village, Mt. Cabacan, (<named-content xmlns:xlink="http://www.w3.org/1999/xlink" content-type="dwc:verbatimCoordinates" xlink:type="simple">18.449°N, 120.894°E</named-content>), elev. 475m, <italic><tp:taxon-name>Eonycteris robusta</tp:taxon-name></italic> (NCA081), 27 VI 2011, S. Villa, (1♀, P4253); same data except <italic><tp:taxon-name>Rousettus amplexicaudatus</tp:taxon-name></italic> (NCA125), 30 VII 2011, S. Villa, (1♀, P4318).</p></tp:treatment-sec><tp:treatment-sec sec-type="Remarks"><title>Remarks.</title><p><italic><tp:taxon-name>Thaumapsylla longiforceps</tp:taxon-name></italic> is not as widespread in the Oriental region as <italic><tp:taxon-name>Thaumapsylla breviceps orientalis</tp:taxon-name></italic>. These two species may occur on the same host as we found a female of each flea species on host NCA125 (<italic><tp:taxon-name>Rousettus amplexicaudatus</tp:taxon-name></italic>). This species commonly occurs on pteropodid bats (fruit bats) but has also been documented on vespertilionid and rhinolophid bats.</p></tp:treatment-sec></tp:taxon-treatment>
