# Supplementary material for: Description of Lentistivalius philippinensis, a new species of flea (Siphonaptera, Pygiosyllomorpha, Stivaliidae), and new records of Ascodipterinae (Streblidae) on bats and other small mammals from Luzon, The Philippines
Source: Zookeys. 2013 Jan 18;(260):17–30. doi: 10.3897/zookeys.260.3971 (PMC3591773; doi:10.3897/zookeys.260.3971)
Supplement: XML Treatment for Ischnopsyllus (Hexactenopsylla) indicus [file zookeys.260.3971-treatment5.xml]

<!DOCTYPE tp:taxon-treatment
  PUBLIC "-//TaxonX//DTD Taxonomic Treatment Publishing DTD v0 20100105//EN" "tax-treatment-NSO.dtd">
<tp:taxon-treatment xmlns:tp="http://www.plazi.org/taxpub"><tp:treatment-meta><mixed-citation publication-type="journal"><person-group><name><surname>Hastriter</surname><given-names>Michael W.</given-names></name><name><surname>Bush</surname><given-names>Sarah E.</given-names></name></person-group><article-title>Description of 
                        <italic>Lentistivalius philippinensis</italic>, a new species of flea (Siphonaptera, Pygiosyllomorpha, Stivaliidae), and new records of Ascodipterinae (Streblidae) on bats and other small mammals from Luzon, The Philippines
                </article-title><source>Zookeys</source><day>18</day><month>1</month><year>2013</year><volume>2013</volume><issue>260</issue><fpage>17</fpage><lpage>30</lpage><pub-id pub-id-type="doi">10.3897/zookeys.260.3971</pub-id></mixed-citation></tp:treatment-meta><tp:nomenclature><tp:taxon-name>
                            <tp:taxon-name-part taxon-name-part-type="genus">Ischnopsyllus</tp:taxon-name-part>
                            (<tp:taxon-name-part taxon-name-part-type="subgenus">Hexactenopsylla</tp:taxon-name-part>)
                            <tp:taxon-name-part taxon-name-part-type="species">indicus</tp:taxon-name-part>
                        <object-id xmlns:xlink="http://www.w3.org/1999/xlink" xlink:type="simple">http://species-id.net/wiki/Ischnopsyllus_indicus</object-id>
								</tp:taxon-name><tp:taxon-authority>Jordan, 1931</tp:taxon-authority></tp:nomenclature><tp:treatment-sec sec-type="Material examined"><title>Material examined.</title><p>Philippines, Negros Island, Mt. Bungal, Northern Negros Natural Park (<named-content xmlns:xlink="http://www.w3.org/1999/xlink" content-type="dwc:verbatimCoordinates" xlink:type="simple">10.674°N, 123.189°E</named-content>), elev. 1200m, <italic>Pipistrellus javanicus</italic> (Gray) (JAE3252), 23 VII 2009, J. Esselstyn, (1♂).</p></tp:treatment-sec><tp:treatment-sec sec-type="Remarks"><title>Remarks.</title><p><italic><tp:taxon-name>Ischnopsyllus indicus</tp:taxon-name></italic> has been documented in China, Taiwan, Vietnam, India, Guam, Sri Lanka, and Japan from a number of vespertilionid bat species; however, this is the first record of <italic><tp:taxon-name>Ischnopsyllus indicus</tp:taxon-name></italic> in the Philippines. Finding this flea in the Philippines is no surprise, since <italic><tp:taxon-name>Ischnopsyllus indicus</tp:taxon-name></italic> was documented in Guam by <xref ref-type="bibr" rid="B7">Jordan (1941)</xref>, in Japan by <xref ref-type="bibr" rid="B6">Hopkins and Rothschild (1956)</xref>, and is very common in Japan according to <xref ref-type="bibr" rid="B8">Sakaguti and Jameson (1962)</xref> on the same host species (<italic><tp:taxon-name>Pipistrellus javanicus</tp:taxon-name></italic>) on which we found this species. <italic><tp:taxon-name>Pipistrellus javanicus</tp:taxon-name></italic> is widely distributed in eastern Russia, China, south and central Japan, Southeast Asia through the Sunda Islands, and in the Philippines (<xref ref-type="bibr" rid="B10">Wilson and Reeder 2005</xref>). Several differences should be noted in our specimen and those illustrated in the original male description by <xref ref-type="bibr" rid="B7">Jordan (1941)</xref> and <!--PageBreak-->subsequently copied by <xref ref-type="bibr" rid="B6">Hopkins and Rothschild (1956)</xref>. The telomere appears more oblique at its apex. There are a pair of flat ribbon-like, long curved setae at the apex (one pair on each side) of S-VIII. This does not appear illustrated as such by either Jordan or Hopkins and Rothschild. These ribbon-like setae are absent in all other species of the subgenus <italic><tp:taxon-name>Hexactenopsylla</tp:taxon-name></italic>. The illustrations of <xref ref-type="bibr" rid="B8">Sakaguti and Jameson (1962)</xref> more accurately depict the features of our single male from Luzon.</p></tp:treatment-sec><ref-list><ref id="B7"><mixed-citation xmlns:xlink="http://www.w3.org/1999/xlink" xlink:type="simple"><person-group><name name-style="western"><surname>Jordan</surname><given-names>K</given-names></name></person-group> (<year>1941</year>)<article-title> On four eight-combed Chinese bat-fleas of the genus <italic>Ischnopsyllus</italic> in the collection of the British Museum (Natural History).</article-title><source>Parasitology, </source><volume>33</volume>: <fpage>362</fpage>-<lpage>372</lpage>. doi: <ext-link ext-link-type="uri" xlink:href="http://dx.doi.org/10.1017/S0031182000024574" xlink:type="simple">10.1017/S0031182000024574</ext-link></mixed-citation></ref><ref id="B6"><mixed-citation xmlns:xlink="http://www.w3.org/1999/xlink" xlink:type="simple"><person-group><name name-style="western"><surname>Hopkins</surname><given-names>GHE</given-names></name><name name-style="western"><surname>Rothschild</surname><given-names>M</given-names></name></person-group> (<year>1956</year>)<source> An illustrated catalogue of the Rothschild collection of fleas (Siphonaptera) in the British Museum (Natural History). Volume II. 445 pp.</source></mixed-citation></ref><ref id="B8"><mixed-citation xmlns:xlink="http://www.w3.org/1999/xlink" xlink:type="simple"><person-group><name name-style="western"><surname>Sakaguti</surname><given-names>K</given-names></name><name name-style="western"><surname>Jameson</surname><given-names>EW Jr.</given-names></name></person-group> (<year>1962</year>)<source> The Siphonaptera of Japan. Pacific Insects. Monograph 3, 169 pp.</source></mixed-citation></ref><ref id="B10"><mixed-citation xmlns:xlink="http://www.w3.org/1999/xlink" xlink:type="simple"><person-group><name name-style="western"><surname>Wilson</surname><given-names>DE</given-names></name><name name-style="western"><surname>DM</surname><given-names>Reeder</given-names></name></person-group> (<year>2005</year>)<source> Mammal Species of the World, a Taxonomic and Geographic Reference. Volumes I and II, 3<sup>rd</sup> Edition.</source><publisher-name>Johns Hopkins University Press</publisher-name>, <publisher-loc>Baltimore</publisher-loc>, <lpage>2142</lpage> pp.</mixed-citation></ref></ref-list></tp:taxon-treatment>
